# Supplementary material for: Two new species of Simulium (Gomphostilbia) (Diptera, Simuliidae) from Peninsular Malaysia, with keys to Peninsular Malaysian members of the Simulium ceylonicum species-group
Source: Zookeys. 2011 Jul 13;(118):53–74. doi: 10.3897/zookeys.118.1552 (PMC3175111; doi:10.3897/zookeys.118.1552)
Supplement: XML Treatment for Simulium (Gomphostilbia) roslihashimi [file zookeys.118.1552-treatment1.xml]

<!DOCTYPE tp:taxon-treatment
  PUBLIC "-//TaxonX//DTD Taxonomic Treatment Publishing DTD v0 20100105//EN" "tax-treatment-NSO.dtd">
<tp:taxon-treatment xmlns:tp="http://www.plazi.org/taxpub"><tp:treatment-meta><mixed-citation publication-type="journal"><person-group><name><surname>Takaoka</surname><given-names>H.</given-names></name><name><surname>Sofian-Azirun</surname><given-names>M.</given-names></name><name><surname>Hashim</surname><given-names>R.</given-names></name><name><surname>Ya’cob</surname><given-names>Z.</given-names></name></person-group><article-title>Two new species of <italic>Simulium</italic> (<italic>Gomphostilbia</italic>) (Diptera, Simuliidae) from Peninsular Malaysia, with keys to Peninsular Malaysian members of the <italic>Simulium ceylonicum</italic> species-group</article-title><source>Zookeys</source><day>13</day><month>7</month><year>2011</year><volume>2011</volume><issue>118</issue><fpage>53</fpage><lpage>74</lpage><pub-id pub-id-type="doi">10.3897/zookeys.118.1552</pub-id></mixed-citation></tp:treatment-meta><tp:nomenclature><tp:taxon-name>
                    	
                        <tp:taxon-name-part taxon-name-part-type="species">Simulium</tp:taxon-name-part>
                        <tp:taxon-name-part taxon-name-part-type="subgenus"> (Gomphostilbia) </tp:taxon-name-part>
                        <tp:taxon-name-part taxon-name-part-type="species">roslihashimi</tp:taxon-name-part>
                    <object-id xmlns:xlink="http://www.w3.org/1999/xlink" xlink:type="simple">urn:lsid:zoobank.org:act:04DA1BEC-7446-423A-9FFB-43EE4263BB57</object-id>
                    <object-id xmlns:xlink="http://www.w3.org/1999/xlink" xlink:type="simple">http://species-id.net/wiki/Simulium_(Gomphostilbia)_roslihashimi</object-id>
                    </tp:taxon-name><tp:taxon-authority>Takaoka &amp; Sofian-Azirun</tp:taxon-authority><tp:taxon-status xmlns:xlink="http://www.w3.org/1999/xlink" xlink:type="simple">sp. n.</tp:taxon-status></tp:nomenclature><tp:treatment-sec sec-type="Description"><title>Description.</title><p> <bold>Female</bold>. Body length 2.2 mm. Head. Slightly narrower than width of thorax. Frons black, slightly shiny when illuminated at certain angle of light, densely covered with whitish-yellow scale-like recumbent short hairs interspersed with few dark simple longer hairs along each lateral margin; frontal ratio 1.64:1.00:2.16; frons-head ratio 1.00:4.31. Fronto-ocular area well developed, narrow, directed dorsolaterally. Clypeus black, slightly shiny when illuminated at certain angle of light, densely covered with yellow hairs interspersed with several dark longer hairs on each side. Labrum 0.55 times as long as clypeus. Antenna composed of scape, pedicel and 9 flagellomeres, dark brown except scape, pedicel, and basal 1/2 of 1st flagellomere yellow. Maxillary palp composed of 5 segments, light to medium brown, proportional lengths of 3rd, 4th, and 5th segments 1.00:1.20:2.62; 3rd segment (<xref ref-type="fig" rid="F1">Fig. 1A</xref>) somewhat swollen; sensory vesicle (<xref ref-type="fig" rid="F1">Fig. 1A</xref>) medium-sized (0.26 times as long as 3rd segment), with medium-sized opening. Maxillary lacinia with 12 inner and 13 outer teeth. Mandible with 22 or 23 inner teeth and lacking outer teeth though outer margin with several very low round ridges at some distance from apex. Cibarium (<xref ref-type="fig" rid="F1">Fig. 1B</xref>) medially forming sclerotized plate folded forward from posterior margin, with moderately sclerotized medial longitudinal ridge. Thorax<bold>.</bold> Scutum dark brown except anterolateral calli dark ochreous, with 5 brownish-black longitudinal vittae (1 narrow median, 2 slightly wider submedian and 2 widest lateral), median and submedian vittae united posteriorly to brownish-black prescutellar area, and submedian and lateral vittae united anteriorly to each other near anterior calli on each side; scutum shiny when illuminated at certain angle of light, densely covered with yellow scale-like recumbent hairs except whitish hairs near anterior and lateral margins. Scutellum medium brown, shiny when illuminated at certain angle of light, covered with yellow short hairs and dark brown long upright hairs along posterior margin. Postnotum dark brown, shiny when illuminated at certain angle of light and bare. Pleural membrane bare. Katepisternum medium to dark brown, longer than deep, shiny when illuminated at certain angle of light, moderately covered with fine short hairs. Legs. Foreleg: coxa yellow; trochanter yellow except apical portion somewhat darkened; femur light brown (though somewhat darkened toward apex, and extreme apex yellowish); tibia white except apical 1/4 brownish-black, with whitish sheen on outer surface of basal 3/4; tarsus black, with moderate dorsal hair crest; basitarsus moderately dilated, 6.14 times as long as its greatest width. Midleg: coxa medium brown except posterior surface brownish-black; trochanter yellow; femur light to medium brown with base and extreme apical tip yellowish; tibia medium to dark brown with basal 1/3 or little more whitish-yellow, <!--PageBreak-->covered with whitish fine hairs on basal 2/3 and white sheen on posterior surface of basal 2/3 when illuminated at certain angle of light; tarsus brownish-black except basal 1/2 of basitarsus dark yellow. Hind leg: coxa light brown; trochanter yellow; femur medium brown with base yellow and apical cap dark brown (though extreme apical tip yellowish); tibia (<xref ref-type="fig" rid="F1">Fig. 1C</xref>) light to dark brown with basal 1/2 white, covered with whitish fine hairs on outer and posterior surfaces of basal 3/4 and white sheen on posterior surface of basal 3/4 when illuminated at certain angle of light; tarsus brownish-black except basal 2/3 of basitarsus (though base light brown) and little less than basal 1/2 of 2nd tarsomere white; basitarsus (<xref ref-type="fig" rid="F1">Fig. 1D</xref>) narrow, nearly parallel-sided, 5.80 times as long as wide, and 0.70 and 0.53 times as wide as greatest width of tibia and femur, respectively; calcipala (<xref ref-type="fig" rid="F1">Fig. 1D</xref>) slightly shorter than width at base, and 0.53 times as<!--PageBreak--> wide as greatest width of basitarsus. Pedisulcus (<xref ref-type="fig" rid="F1">Fig. 1D</xref>) well defined. Claw (<xref ref-type="fig" rid="F1">Fig. 1E</xref>) with large basal tooth 0.50 times as long as claw. Wing. Length 1.9 mm. Costa with dark spinules and hairs except hairs on basal portion yellow. Subcosta with dark hairs except near apex bare. Hair tuft on stem vein whitish-yellow. Basal portion of radius fully haired; R1 with dark spinules and hairs; R2 with hairs only. Basal cell absent. Haltere. White except basal stem darkened. Abdomen. Basal scale ochreous, with fringe of whitish-yellow hairs. Dorsal surface of abdomen dark brown to brownish-black except basal 1/2 of segment 2 yellow, moderately covered with yellow fine short hairs and dark short to long hairs; tergites of segments 2 and 6–9 shiny when illuminated at certain angle of light. Ventral surface of segments 2 and 3 entirely whitish-yellow, and those of other segments light to dark brown; sternal plate on segment 7 undeveloped. Genitalia. Sternite 8 (<xref ref-type="fig" rid="F1">Fig. 1F</xref>) bare medially, with 25 or 26 medium-long to very long hairs together with few slender short hairs on each side. Ovipositor valves (<xref ref-type="fig" rid="F1">Fig. 1F</xref>) tongue-like, thin, membranous, moderately covered with microsetae interspersed with 2 or 3 short hairs; inner margins slightly concave, somewhat sclerotized, and moderately separated from each other. Genital fork (<xref ref-type="fig" rid="F1">Fig. 1G</xref>) of usual inverted-Y form, with slender stem; arms of moderate width, moderately folded medially; lateral plate of each arm with thin lobe directed medioposteriorly and small stout projection directed anterodorsally. Paraproct in ventral view (<xref ref-type="fig" rid="F1">Fig. 1H</xref>) concave anterolaterally, with 3 or 4 sensilla on anteromedial surface; paraproct in lateral view (<xref ref-type="fig" rid="F1">Fig. 1I</xref>) somewhat produced ventrally, 0.61 times as long as wide, with 24–26 medium-long to long hairs on ventral and lateral surfaces. Cercus in lateral view (<xref ref-type="fig" rid="F1">Fig. 1I</xref>) short, rounded posteriorly, 0.38 times as long as wide. Spermatheca (<xref ref-type="fig" rid="F1">Fig. 1J</xref>) ellipsoidal, 1.55 times as long as its greatest width, well sclerotized except duct and small area near juncture with duct unsclerotized, and with many fissures on surface; internal setae absent; both accessory ducts slender, subequal in diameter to major one.</p><fig id="F1" position="float" orientation="portrait"><label>Figure 1.</label><caption><p>Female of <italic><tp:taxon-name>Simulium (Gomphostilbia) roslihashimi</tp:taxon-name></italic> sp. n. <bold>A</bold> 3rd segment of right maxillary palp with sensory vesicle (front view) <bold>B</bold> cibarium (front view) <bold>C</bold> left hind tibia (outer view) <bold>D</bold> basitarsus and 2nd tarsomere of left hind leg showing calcipala and pedisulcus (outer view) <bold>E</bold> claw <bold>F</bold> sternite 8 and ovipositor valves (ventral view) <bold>G</bold> genital fork (ventral view) <bold>H, I</bold> right paraprocts and cerci (<bold>H</bold> ventral view <bold>I</bold> lateral view) <bold>J</bold> spermatheca (lateral view). Scale bars. 0.1 mm for C and D; 0.02 mm for A, B and F–J; 0.01 mm for E.</p></caption><graphic xmlns:xlink="http://www.w3.org/1999/xlink" xlink:href="ZooKeys-118-053-g001.jpg" position="float" orientation="portrait" xlink:type="simple"/></fig><p><bold>Male</bold>. Body length 2.5 mm. Head. Somewhat wider than thorax. Upper eye dark brown, consisting of 11 or 12 vertical columns and 12 (rarely 13) horizontal rows of large facets. Face black, grayish-white pruinose. Clypeus black, whitish pruinose, densely covered with golden-yellow scale-like medium-long hairs (mostly directed upward) interspersed with several dark brown simple longer hairs. Antenna composed of scape, pedicel and 9 flagellomeres, pale yellow to yellow though few apical flagellomeres sometimes slightly to somewhat grayish; 1st flagellomere elongate, 1.78 times as long as 2nd one. Maxillary palp light to medium brown, with 5 segments, proportional lengths of 3rd, 4th, and 5th segments 1.00:1.14:2.95; 3rd segment (<xref ref-type="fig" rid="F2">Fig. 2A</xref>) widened apically; sensory vesicle (<xref ref-type="fig" rid="F2">Fig. 2A</xref>) globular, small (0.15 times as long as 3rd segment), and with very small opening. Thorax. Scutum nearly as in female except median vitta of 5 dark longitudinal vittae often indistinct and short hairs on scutum golden yellow. Legs. Foreleg: coxa yellow; trochanter yellow with some portions light brown; femur light brown though apical tip yellowish; tibia white with subbasal portion on posterior surface grayish and apical 1/4 brownish-black, and covered with yellow hairs on basal 3/4 and white sheen on basal 3/4 when illuminated at certain angle of light; tarsus brownish-black; basitarsus moderately dilated, 6.62– 6.83 times as long <!--PageBreak-->as its greatest width. Midleg: coxa medium brown except posterior surface brownish-black; trochanter yellow; femur light brown with base and extreme apical tip yellow; tibia medium brown to brownish-black except basal 1/3 yellow; tarsus dark brown to brownish-black except anterior surface of little less than basal 1/2 of basitarsus dark<!--PageBreak--> yellow to light brown. Hind leg: coxa dark yellow to light brown; trochanter yellow; femur light brown with base yellow and apical cap dark brown (though extreme apical tip yellow); tibia (<xref ref-type="fig" rid="F2">Fig. 2B</xref>) dark brown to brownish-black except basal 1/2 (or little less) yellow; tarsus (<xref ref-type="fig" rid="F2">Fig. 2C</xref>) medium to dark brown except basal 1/2 (or little less) of basitarsus whitish-yellow and little less than basal 1/2 of 2nd tarsomere white; basitarsus (<xref ref-type="fig" rid="F2">Fig. 2C</xref>) enlarged, spindle-shaped, 3.78–4.07 times as long as wide, and 0.88–0.94 and 0.91–0.95 times as wide as greatest width of tibia and femur, respectively; calcipala (<xref ref-type="fig" rid="F2">Fig. 2C</xref>) nearly as long as wide, and 0.35 times as wide as greatest width of basitarsus. Pedisulcus (<xref ref-type="fig" rid="F2">Fig. 2C</xref>) well defined. Wing. Length 1.6–1.7 mm. Costa with dark brown spinules as well as dark brown hairs except basal portion with patch of yellowish hairs. Subcosta with or without hairs: i.e., among 7 males examined, 5 males each with 1–4 hairs on each subcosta, 1 male bare on right subcosta and with 1 hair on left subcosta, and 1 male without hair on either right or left subcosta. Hair tuft on stem vein yellow. Basal portion of radius fully haired; R1 with dark spinules and hairs; R2 with hairs only. Basal cell absent. Haltere. Grayish-white except outer surface ochreous and basal stem darkened. Abdomen. Basal scale dark brown, with fringe of light to medium brown hairs. Dorsal surface of abdomen medium brown to brownish-black except segment 2 yellow (though posterior 1/2 of dorsal surface medium brown), covered with dark brown short to long hairs; segments 2 and 5–8 each with pair of shiny dorsolateral or lateral patches; ventral surface of segment 2 yellow, those of segments 3 and 4 yellow except sternites medium brown, and those of other segments medium to dark brown. Genitalia. Coxite in ventral view (<xref ref-type="fig" rid="F2">Fig. 2D</xref>) nearly rectangular, 1.64 times as long as its greatest width. Style in ventral view (<xref ref-type="fig" rid="F2">Fig. 2D</xref>) bent inward, slightly tapered from base toward middle, then slightly widened, tapered to round apex and with apical spine; style in medial view (<xref ref-type="fig" rid="F2">Fig. 2E</xref>) 0.84 times as long as coxite, gently bent inward, nearly parallel-sided from base to apical 3/4, then tapered to apex, and with apical spine; style in ventrolateral view (<xref ref-type="fig" rid="F2">Fig. 2F</xref>) very slightly tapered toward apical 3/4, with rounded apex. Ventral plate in ventral view (<xref ref-type="fig" rid="F2">Fig. 2D</xref>) with body transverse, 0.59 times as long as wide, nearly parallel-sided, with anterior margin produced anteromedially, and posterior margin slightly concave medially (though posterior margin slightly convex medially when ventral plate is slightly inclined – <xref ref-type="fig" rid="F2">Fig. 2G</xref>), densely covered with microsetae on ventral surface; basal arms of moderate length, directed forward, then slightly convergent apically; ventral plate in lateral view (<xref ref-type="fig" rid="F2">Fig. 2H</xref>) moderately produced ventrally; ventral plate in end view (<xref ref-type="fig" rid="F2">Fig. 2I</xref>) rounded ventrally, densely covered with microsetae on posterior surface. Median sclerite (<xref ref-type="fig" rid="F2">Fig. 2D,H</xref>) thin, plate-like, wide. Paramere of moderate size, with 3 distinct long and stout hooks and several smaller ones. Aedeagal membrane moderately setose, slightly sclerotized at base but dorsal plate not well defined. Ventral surface of abdominal segment 10 without distinct hairs near posterior margin. Cercus in lateral view (<xref ref-type="fig" rid="F2">Fig. 2J</xref>) small, rounded, with 13 or 14 hairs.</p><fig id="F2" position="float" orientation="portrait"><label>Figure 2.</label><caption><p>Male of <italic><tp:taxon-name>Simulium (Gomphostilbia) roslihashimi</tp:taxon-name></italic> sp. n.<bold>A</bold> 3rd segment of left maxillary palp with sensory vesicle (front view) <bold>B</bold> left hind tibia (outer view) <bold>C</bold> basitarsus and 2nd tarsomere of left hind leg showing calcipala and pedisulcus (outer view) <bold>D</bold> coxites, styles, ventral plate and median sclerite (ventral view) <bold>E, F</bold> right styles (<bold>E</bold> medial view <bold>F</bold> ventrolateral view) <bold>G</bold> ventral plate (ventral view, though posterior portion slightly inclined ventrally) <bold>H</bold> ventral plate and median sclerite (lateral view) <bold>I</bold> ventral plate (end view) <bold>J</bold> 10th abdominal segment and cercus (right side and lateral view). Scale bars. 0.1 mm for B and C; 0.02 mm for A and D–J.</p></caption><graphic xmlns:xlink="http://www.w3.org/1999/xlink" xlink:href="ZooKeys-118-053-g002.jpg" position="float" orientation="portrait" xlink:type="simple"/></fig><p><bold>Pupa</bold>. Body length 2.4–2.6 mm. Head. Integument light yellow, moderately covered with small round tubercles; antennal sheath without any protuberances; face with pair of simple very long trichomes with uncoiled apices, and frons with 3 pairs of simple very long trichomes with coiled or uncoiled apices; 3 frontal trichomes on each <!--PageBreak-->side arising close together, subequal in length to one another and slightly longer than facial one. Thorax. Integument yellow, moderately covered with round tubercles, with 3 simple very long dorsomedial trichomes with coiled or uncoiled apices, 2 simple very long anterolateral trichomes (1 with coiled apex, 1 with uncoiled apex), 1 simple medium-long mediolateral trichome with uncoiled apex, and 3 simple ventrolateral trichomes with uncoiled apices (1 medium-long and 2 short) on each side. Gill (<xref ref-type="fig" rid="F2">Fig. 3A</xref>) composed of 8 slender thread-like filaments, arranged in [(2+1) (or 3)+(1+2) (or 3)]+2 filaments from dorsal to ventral, with medium-long common basal stalk having somewhat swollen transparent organ ventrally (often partially broken) at base; common basal stalk 0.66–0.72 times as long as interspiracular trunk; dorsal and middle triplets sharing short stalk; dorsal and middle triplets each composed of 1 individual and 2 paired filaments with short primary stalk and very short to short secondary stalk or 3 filaments arising at same level from short to medium-long primary stalk; ventral paired filaments with medium-long stalk which is 1.11–1.47 times as long as common basal stalk and 0.72–1.06 times as long as interspiracular trunk; stalk of ventral pair 1.07–1.33 times as thick as primary stalk of middle triplet, 1.14–1.33 times as thick as primary stalk of dorsal triplet, and 0.89–1.00 times as thick as common stalk of middle and dorsal triplets; primary stalk of dorsal triplet lying against stalk of lower pair at angle of 60–90 degrees when viewed laterally; all filaments grayish light brown, gradually tapered toward apex; 6 filaments of dorsal and middle triplets subequal in length (1.6–2.0 mm long including their own stalks and basal common stalk) and thickness to one another; 2 filaments of ventral pair subequal in length (2.4–3.0 mm long including their own stalk and common basal stalk) and thickness to each other, and 1.50–1.85 times as thick as those of 6 other filaments when compared basally; cuticle of all filaments with well-defined annular ridges and furrows though becoming less marked apically, densely covered with minute tubercles. Abdomen. Dorsally, segments 1 and 2 not pigmented and without tubercles; segment 1 with 1 simple slender medium-long hair-like seta on each side; segment 2 with 1 simple slender medium-long hair-like seta and 5 very short somewhat spinous setae submedially on each side; segments 3 and 4 each with 4 hooked spines and 1 very short somewhat spinous seta on each side; segment 5 lacking spine-combs; segments 6–9 each with spine-combs in transverse row (though those on segment 9 slightly smaller than those on segment 8) (in 1 female pupal exuviae, spine-combs absent on segment 9) and comb-like groups of minute spines on each side; segment 9 with pair of triangular flat terminal hooks of which outer margin is 2.00–3.08 times as long as inner margin and crenulated (<xref ref-type="fig" rid="F2">Fig. 3B</xref>). Ventrally, segment 4 with 1 simple hook and few simple slender very short setae on each side; segment 5 with pair of bifid hooks submedially and few very short simple slender setae on each side; segments 6 and 7 each with pair of bifid inner and simple outer hooks somewhat spaced from each other and few very short simple slender setae on each side; segments 4–8 with comb-like groups of minute spines. Each side of segment 9 with 3 grapnel-shaped hooklets. Cocoon. Wall pocket-shaped, thinly and moderately woven, widely extended ventrolaterally; anterior margin somewhat thickly woven, with dorsal portion not or slightly produced anteriorly when viewed dorsally; posterior 1/2 with<!--PageBreak--><!--PageBreak--> floor roughly or moderately woven; individual threads visible; 3.0–3.5 mm long by 2.2–2.5 mm wide.</p><p><bold>Mature larva</bold>. Body length 4.5–4.8 mm. Body creamy to light ochreous except proleg grayish, ventral surface of thoracic segments 2 and 3 grayish or ochreous, and abdominal segments 1–4 almost entirely light grayish; body with reddish-brown markings, i.e., thoracic segment 1 encircled with broad transverse band (though disconnected ventrally), abdominal segments 3 and 4 each with dorsolateral spot on each side (though those on segment 3 very faint or absent), abdominal segments 5 and 6 each with W-shaped broad transverse band on dorsal and dorsolateral surfaces of posterior 1/2 of each segment, abdominal segments 7 and 8 each with broad transverse band almost entirely covering dorsal and dorsolateral surfaces, and abdominal segment 7 with transverse band on ventral surface. Cephalic apotome pale yellow, and moderately covered with simple minute setae; head spots indistinct or very faintly positive. Lateral surface of head capsule pale yellow except eye-spot region whitish, and very sparsely covered with simple minute setae; spots indistinct. Ventral surface of head capsule pale yellow except somewhat darkened area near posterior margin on each side of postgenal cleft, and very sparsely covered with simple minute setae. Antenna composed of 3 segments and apical sensillum, somewhat longer than stem of labral fan; proportional lengths of 1st, 2nd, and 3rd segments 1.00:0.79:0.89. Labral fan with 31 main rays. Mandible (<xref ref-type="fig" rid="F2">Fig. 3C</xref>) with 3 comb-teeth decreasing in length from 1st to 3rd; mandibular serration composed of 2 teeth (1 medium-sized and 1 small); major tooth at acute angle against mandible on apical side; supernumerary serrations absent. Hypostoma (<xref ref-type="fig" rid="F2">Fig. 3D</xref>) with row of 9 apical teeth; median and each corner tooth prominent (though median tooth slightly longer than corner teeth) and much longer than 3 intermediate teeth on each side; lateral margin smooth; 5 hypostomal bristles per side lying parallel to lateral margin. Postgenal cleft (<xref ref-type="fig" rid="F2">Fig. 3E</xref>) lanceolate, 3.1 times as long as postgenal bridge. Cervical sclerite composed of 2 very pale small pieces, not fused to occiput, widely separated medially from each other. Thoracic cuticle bare. Abdominal cuticle almost bare except few posterior segments sparsely to moderately covered with simple minute setae dorsally and dorsolaterally and last segment densely covered with colorless simple setae on each side of anal sclerite. Rectal scales absent. Rectal papilla compound, each of 3 lobes with 5–8 finger-like secondary lobules. Anal sclerite of usual X-form, with anterior arms as long as or little longer than posterior ones, broadly sclerotized at base; accessory sclerite absent. Last abdominal segment expanded ventrolaterally forming double bulges on each side, visible as large conical ventral papilla when viewed from side. Posterior circlet with 96 rows of up to 15 hooklets per row.</p><fig id="F3" position="float" orientation="portrait"><label>Figure 3.</label><caption><p>Pupa and larva of <italic><tp:taxon-name>Simulium (Gomphostilbia) roslihashimi</tp:taxon-name></italic> sp. n. <bold>A, B</bold> pupa <bold>C–E</bold> larva <bold>A</bold> right gill filaments (outer view) <bold>B</bold> terminal hooks (end view) <bold>C</bold> left mandible (lateral view) <bold>D</bold> hypostoma (ventral view) <bold>E</bold> head capsule showing postgenal cleft and hypostoma (ventral view). Scale bars. 0.1 mm for A and E; 0.02 mm for B and D; 0.01 mm for C.</p></caption><graphic xmlns:xlink="http://www.w3.org/1999/xlink" xlink:href="ZooKeys-118-053-g003.jpg" position="float" orientation="portrait" xlink:type="simple"/></fig></tp:treatment-sec><tp:treatment-sec sec-type="Type specimens"><title>Type specimens.</title><p> Holotype male (with associated pupal exuviae and cocoon) (preserved in 80% ethanol) reared from pupa, collected from a stream (width 0.5–1.0 m, water temperature 23.0°C, shaded, altitude 390 m) moderately flowing in a forest, Kota Gelanggi, Jerantut, Pahang, Malaysia, 6.III.2011, by M. Sofian-Azirun. Paratypes: 2 female, 6 males with associated pupal exuviae and cocoons, 1 pupal exuviae and cocoon, all preserved in 80% ethanol, and 3 mature larvae preserved in acetic alcohol, same data as those of the holotype.</p></tp:treatment-sec><tp:treatment-sec sec-type="Biological notes"><title>Biological notes.</title><p> The pupae and larvae of this new species were collected from dead tree leaves in the water. Associated species were <italic><tp:taxon-name>Simulium (Gomphostilbia) gombakense</tp:taxon-name></italic>Takaoka &amp; Davies, 1995 and <italic><tp:taxon-name>Simulium (Gomphostilbia) whartoni</tp:taxon-name></italic> Takaoka &amp; Davies, 1995.</p><p><bold>Etymology</bold>. The species name <italic>roslihashimi</italic> is in honor of Prof. Dr. Rosli Hashim, Head of Institute of Biological Sciences, Faculty of Science, University of Malaya, who greatly contributed to the field of ecology of insects and other animals in the tropics.</p><p><bold>Remarks</bold>. This new species is most striking with the male having almost entirely yellowish antennae. None of the known species of the <italic>ceylonicum</italic> species-group (of which the male is known) described from Peninsular Malaysia and other countries (<xref ref-type="bibr" rid="B1">Adler and Crosskey 2011</xref>; <xref ref-type="bibr" rid="B13">Takaoka et al. 2011</xref>) has such yellowish antennae, although <italic><tp:taxon-name>Simulium (Gomphostilbia) hoiseni</tp:taxon-name></italic> bears yellow to ochreous antennae with the apical 4 or 5 flagellomeres darkened (<xref ref-type="bibr" rid="B7">Takaoka 2008</xref>). However, the male of <italic><tp:taxon-name>Simulium (Gomphostilbia) roslihashimi</tp:taxon-name></italic> sp. n. is easily distinguished from <italic><tp:taxon-name>Simulium (Gomphostilbia) hoiseni</tp:taxon-name></italic> by having the hind basitarsus (<xref ref-type="fig" rid="F2">Fig. 2C</xref>) narrower than the hind tibia (<xref ref-type="fig" rid="F2">Fig. 2B</xref>) and the ventral plate parallel-sided when viewed ventrally (<xref ref-type="fig" rid="F2">Fig. 2D,E</xref>) (cf., the hind basitarsus is slightly wider than the hind tibia and the ventral plate is widened posteriorly in <italic><tp:taxon-name>Simulium (Gomphostilbia) hoiseni</tp:taxon-name></italic>).</p><p>On the other hand, the female of <italic><tp:taxon-name>Simulium (Gomphostilbia) roslihashimi</tp:taxon-name></italic> sp. n. is very similar to those of <italic><tp:taxon-name>Simulium (Gomphostilbia) asakoae</tp:taxon-name></italic> and <italic><tp:taxon-name>Simulium (Gomphostilbia) longitruncum</tp:taxon-name></italic> in many characteristics including the medium-sized sensory vesicle (<xref ref-type="fig" rid="F1">Fig. 1A</xref>) and the yellow tuft hairs of the stem vein, but is barely distinguished from the latter two species by the outer margin of the mandible without any teeth and the genital fork with a short projection on each arm (<xref ref-type="fig" rid="F1">Fig. 1G</xref>).</p><p>This new species is distinguished from other Peninsular Malaysian members of the <italic>ceylonicum</italic> species-group as shown in the keys.</p></tp:treatment-sec><ref-list><ref id="B1"><mixed-citation xmlns:xlink="http://www.w3.org/1999/xlink" xlink:type="simple"><person-group><name name-style="western"><surname>Adler</surname><given-names>PH</given-names></name><name name-style="western"><surname>Crosskey</surname><given-names>RW</given-names></name></person-group> (<year>2011</year>)<source> World Blackflies (Diptera: Simuliidae): A Comprehensive Revision of the Taxonomic and Geographical Inventory [2011]</source>, <lpage>117</lpage> pp. <ext-link ext-link-type="uri" xlink:href="http://entweb.clemson.edu/biomia/pdfs/blackflyinventory.pdf" xlink:type="simple">http://entweb.clemson.edu/biomia/pdfs/blackflyinventory.pdf</ext-link> [accessed on April 20, 2011]</mixed-citation></ref><ref id="B13"><mixed-citation xmlns:xlink="http://www.w3.org/1999/xlink" xlink:type="simple"><person-group><name name-style="western"><surname>Takaoka</surname><given-names>H</given-names></name><name name-style="western"><surname>Sofian-Azirun</surname><given-names>M</given-names></name><name name-style="western"><surname>Hashim</surname><given-names>R</given-names></name></person-group> (<year>2011</year>)<article-title> <italic>Simulium (Gomphostilbia) sofiani</italic>, a new species of black fly (Diptera: Simuliidae) from Peninsular Malaysia</article-title>. <source>Tropical Biomedicine</source><volume>28</volume> (in press)</mixed-citation></ref><ref id="B7"><mixed-citation xmlns:xlink="http://www.w3.org/1999/xlink" xlink:type="simple"><person-group><name name-style="western"><surname>Takaoka</surname><given-names>H</given-names></name></person-group> (<year>2008</year>)<article-title> <italic>Simulium</italic> (<italic>Gomphostilbia</italic>) <italic>hoiseni</italic> sp. n. (Diptera: Simuliidae): a new species from Peninsular Malaysia.</article-title><source>Medical Entomology and Zoology </source><volume>59</volume>: <fpage>9</fpage>-<lpage>14</lpage>.</mixed-citation></ref></ref-list></tp:taxon-treatment>
